# Supplementary material for: Development and Validation of the MAST ISOPLEX® VTEC Kit for Simultaneous Detection of Shiga Toxin/Verotoxin 1 and 2 (stx1/vt1 and stx2/vt2) with Inhibition Control (IC) in a Rapid Loop-Mediated Isothermal Amplification (LAMP) Multiplex Assay
Source: Int J Mol Sci. 2024 Sep 19;25(18):10067. doi: 10.3390/ijms251810067 (PMC11432264; doi:10.3390/ijms251810067)
Supplement: Supplementary file 1 [file ijms-25-10067-s001.zip]

Archive with 1 entries (1 files):
- ijms-3184491-supplementary.pdf
